# Supplementary material for: Hyperglycemia aggravates vitiligo through succinate/SUCNR1-mediated T cell activation
Source: J Clin Invest. 2026 Jun 15;136(12):e200316. doi: 10.1172/JCI200316 (PMC13262724; doi:10.1172/JCI200316)
Supplement: Supporting data values [file jci-136-200316-s187.xlsx]

## Sheet: Fig. 1A
Healthy	Vitiligo
7.01	11.84

## Sheet: Fig. 1B
Stable	Progressive
5.56	15.02

## Sheet: Fig. 1C
Mild	Moderate	Severe
3.36	15.92	20

## Sheet: Fig. 1F
FBG (mmol/L)	Depigmentation percentage (%)
4.8	44.8865
4.1	42.1467
4.6	39.3618
4.2	36.0917
5.4	48.9226
4.2	35.7523
9.8	52.5253
8.2	72.738
9.6	65.1276
10.4	61.2377
11.2	71.1357
9.6	74.2303

## Sheet: Fig. 1G
Melanocytes (×103 per field)				CD8+ T cells (×103 per field)
Control	Vitiligo	Vitiligo+Hyperglycemia		Control	Vitiligo	Vitiligo+Hyperglycemia
1.224	0.395	0.302		0.01	0.644	0.988
1.186	0.428	0.098		0.019	1.092	1.473
0.973	0.187	0.087		0.003	0.872	1.073
1.092	0.398	0.034		0.013	0.882	1.382
0.938	0.382	0.128		0.005	1.066	1.352
0.981	0.298	0.137		0.015	0.972	1.573

## Sheet: Fig. 1H
CD45-CD117+ Melanocytes/Living cells in skin (%)				CD3+CD8+/CD45+ T cells in skin (%)
Control	Vitiligo	Vitiligo+Hyperglycemia		Control	Vitiligo	Vitiligo+Hyperglycemia
2.22	1.69	1.08		2.21	20.1	40.6
2.56	1.92	1.61		1.76	24.1	35.9
3.01	1.58	1.32		1.58	19.7	35.2
1.78	1.42	1.01		2.51	23.6	36.7
2.39	1.73	1.11		1.05	18.5	30.6
2.31	1.55	1.06		1.27	22.2	40.9

## Sheet: Fig. 2B
Glucose (mmol/L)			Pyruvate (μmol/L)			Acetyl-CoA (μmol/L)			Citrate (μmol/L)			Itaconate (μmol/L)			a-ketoglutarate (μmol/L)			Succinyl-CoA (μmol/L)			Succinate (μmol/L)			Fumarate (μmol/L)			Malate (μmol/L)			Oxaloacetate (μmol/L)			Lactate (μmol/L)
Healthy	Vitiligo		Healthy	Vitiligo		Healthy	Vitiligo		Healthy	Vitiligo		Healthy	Vitiligo		Healthy	Vitiligo		Healthy	Vitiligo		Healthy	Vitiligo		Healthy	Vitiligo		Healthy	Vitiligo		Healthy	Vitiligo		Healthy	Vitiligo
4.45146	7.12471		24.124	55.753		0.009	0.032		5.938	0.903		0.012	0.107		18.041	4.234		0.084	0.134		0.222	0.857		0.05	0.111		0.139	0.081		0.205	0.066		127.045	216.034
4.46713	8.14017		26.84	65.661		0.012	0.042		7.4	1.417		0.013	0.075		15.871	5.195		0.131	0.151		0.833	0.859		0.074	0.195		0.405	0.121		0.232	0.06		99.072	252.692
3.40293	11.7454		35.029	91.205		0.009	0.049		7.657	1.723		0.004	0.168		10.111	6.357		0.082	0.153		0.423	1.389		0.046	0.108		0.191	0.104		0.112	0.084		103.433	380.295
3.47425	8.32047		39.397	107.54		0.017	0.034		5.824	1.397		0.0008	0.079		13.379	8.226		0.099	0.165		0.4	0.905		0.064	0.217		0.158	0.181		0.149	0.052		110.764	329.32
2.74768	9.46325		27.08	24.242		0.011	0.016		6.281	1.376		0.004	0.111		12.661	1.658		0.097	0.093		0.324	0.536		0.066	0.091		0.137	0.057		0.135	0.037		86.144	398.007
3.62034	10.6287		40.707	49.744		0.014	0.033		6.054	1.353		0.008	0.081		13.349	4.256		0.106	0.126		0.44	0.694		0.129	0.1		0.222	0.05		0.218	0.046		122.156	337.899
3.45923	11.3615		27.613	20.641		0.011	0.031		4.767	1.878		0.004	0.098		12.285	1.56		0.055	0.109		0.233	0.927		0.041	0.144		0.175	0.068		0.123	0.032		117.301	504.75
4.41081	4.65338		33.146	9.231		0.009	0.014		4.918	1.068		0.014	0.056		14.6	0.749		0.087	0.094		0.291	0.386		0.079	0.063		0.208	0.051		0.202	0.045		122.069	176.316
4.96454	4.03486		27.965	8.984		0.018	0.017		12.848	1.262		0.007	0.092		14.866	0.834		0.087	0.143		0.626	0.532		0.066	0.101		0.233	0.043		0.13	0.039		172.096	189.105
3.56492	11.2577		34.079	24.228		0.01	0.022		13.953	4.377		0.005	0.0008		17.771	11.837		0.118	0.23		0.435	0.842		0.052	0.168		0.43	0.057		0.15	0.077		108.073	109.911
6.64076	11.9479		47.491	70.659		0.01	0.028		16.031	11.161		0.01	0.083		17.846	13.298		0.144	0.172		0.76	1.347		0.053	0.233		0.492	0.075		0.152	0.077		128.99	80.387
3.8449	2.89186		29.837	22.712		0.026	0.0008		11.016	5.202		0.005	0.114		12.383	11.161		0.101	0.158		0.388	0.53		0.057	0.06		0.378	0.075		0.124	0.102		106.348	80.961
4.09051	2.21777		36.233	21.154		0.011	0.029		9.452	5.773		0.011	0.096		19.336	14.119		0.121	0.199		0.514	0.221		0.039	0.162		0.309	0.071		0.197	0.089		83.518	78.295
3.12786	3.85772		33.576	62.231		0.008	0.0008		5.355	9.084		0.0008	0.073		11.458	26.042		0.06	0.202		0.248	0.397		0.058	0.622		0.194	0.083		0.09	0.067		99.562	89.46
3.18929	3.58924		35.333	27.382		0.017	0.027		8.132	17.018		0.01	0.049		17.896	29.857		0.201	0.136		0.375	0.611		0.106	0.149		0.336	0.068		0.189	0.046		96.61	124.655
3.21449	6.49867		44.072	18.831		0.02	0.024		7.775	7.61		0.01	0.049		18.849	17.017		0.09	0.136		0.422	0.611		0.089	0.2		0.29	0.051		0.162	0.091		111.247	108.482
3.60104	3.90035		38.175	20.019		0.013	0.034		9.412	6.782		0.005	0.081		16.102	6.774		0.15	0.112		0.542	0.253		0.064	0.187		0.262	0.098		0.155	0.037		104.871	67.701
2.814	4.28834		43.648	15.599		0.009	0.023		10.141	11.463		0.005	0.047		22.194	16.138		0.129	0.048		0.414	0.345		0.067	0.223		0.233	0.041		0.277	0.032		105.995	106.547
3.08612	5.89518		35.254	6.696		0.021	0.034		9.817	4.699		0.005	0.083		19.225	9.301		0.073	0.115		0.408	0.617		0.03	0.093		0.252	0.105		0.171	0.077		96.254	91.756
4.59021	6.9011		40.946	27.58		0.008	0.032		13.335	9.527		0.009	0.057		26.815	9.943		0.088	0.079		0.541	0.812		0.069	0.089		0.372	0.126		0.326	0.053		114.455	87.928
3.48762	3.19656		31.446	5.156		0.013	0.0008		14.854	5.581		0.0008	0.0008		12.508	8.585		0.106	0.18		0.47	0.37		0.079	0.144		0.293	0.105		0.172	0.12		99.654	96.323
4.01157	3.2256		35.448	3.767		0.016	0.027		11.097	2.852		0.005	0.049		15.908	4.043		0.094	0.076		0.322	0.436		0.075	0.247		0.408	0.041		0.166	0.034		99.812	109.344
5.07378	13.3391		26.628	41.673		0.009	0.012		11.795	10.011		0.005	0.0008		18.488	18.444		0.144	0.099		0.76	0.81		0.097	0.103		0.319	0.492		0.216	0.198		100.161	100.731
3.93171	3.70396		35.675	45.459		0.027	0.012		14.881	10.589		0.005	0.009		12.51	11.388		0.086	0.139		0.415	0.553		0.078	0.058		0.208	0.301		0.13	0.11		104.842	115.884
3.6406	13.8605		25.547	33.078		0.008	0.019		9.273	9.386		0.014	0.005		14.916	10.501		0.13	0.112		0.422	1.235		0.073	0.102		0.482	0.25		0.158	0.168		111.191	101.244
3.55448	4.72782		28.469	38.286		0.017	0.009		6.628	12.194		0.006	0.015		16.069	12.753		0.099	0.086		0.418	0.831		0.061	0.063		0.137	0.367		0.198	0.091		121.33	128.134
3.03916	14.3035		33.582	23.645		0.004	0.008		9.37	5.833		0.0008	0.005		21.338	13.063		0.09	0.094		0.332	1.44		0.043	0.077		0.286	0.145		0.222	0.244		102.583	125.963
2.84183	14.0587		25.895	30.937		0.016	0.017		5.445	5.383		0.005	0.004		13.372	14.928		0.088	0.147		0.217	1.383		0.043	0.077		0.142	0.183		0.171	0.176		118.174	103.482
2.62498	14.6544		25.286	29.062		0.025	0.008		7.338	5.351		0.022	0.014		14.481	15.527		0.163	0.065		0.456	1.358		0.054	0.045		0.412	0.16		0.144	0.134		91.146	122.015
2.9663	5.24152		26.66	38.977		0.006	0.012		4.079	8.24		0.006	0.012		8.018	22.042		0.089	0.152		0.29	0.602		0.083	0.063		0.152	0.357		0.119	0.227		96.717	110.904

## Sheet: Fig. 3B
Glucose (mmol/L)	Succinate (μmol/L)
4.45146	0.222
4.46713	0.833
3.40293	0.423
3.47425	0.4
2.74768	0.324
3.62034	0.44
3.45923	0.233
4.41081	0.291
4.96454	0.626
3.56492	0.435
6.64076	0.76
3.8449	0.388
4.09051	0.514
3.12786	0.248
3.18929	0.375
3.21449	0.422
3.60104	0.542
2.814	0.414
3.08612	0.408
4.59021	0.541
3.48762	0.47
4.01157	0.322
5.07378	0.76
3.93171	0.415
3.6406	0.422
3.55448	0.418
3.03916	0.332
2.84183	0.217
2.62498	0.456
2.9663	0.29
7.12471	0.857
8.14017	0.859
11.7454	1.389
8.32047	0.905
9.46325	0.536
10.6287	0.694
11.3615	0.927
4.65338	0.386
4.03486	0.532
11.2577	0.842
11.9479	1.347
2.89186	0.53
2.21777	0.221
3.85772	0.397
3.58924	0.611
6.49867	0.611
3.90035	0.253
4.28834	0.345
5.89518	0.617
6.9011	0.812
3.19656	0.37
3.2256	0.436
13.3391	0.81
3.70396	0.553
13.8605	1.235
4.72782	0.831
14.3035	1.44
14.0587	1.383
14.6544	1.358
5.24152	0.602

## Sheet: Fig. 3C
VASI Score	Succinate (μmol/L)
8.7	0.857
5.6	0.859
28.3	1.389
12.5	0.905
1.8	0.536
1.84	0.694
10.4	0.927
6.3	0.386
7.35	0.532
6.35	0.842
13.85	1.347
15.39	0.53
3.8	0.221
8.12	0.397
7.53	0.611
6.8	0.611
1.97	0.253
3.15	0.345
2.7	0.617
6.5	0.812
6.15	0.37
3	0.436
11.68	0.81
1.07	0.553
21.15	1.235
7.8	0.831
30	1.44
25	1.383
12.49	1.358
1.76	0.602

## Sheet: Fig. 3D
Healthy	Vitiligo
17.7362	215.063
48.7824	23.8539
187.837	134.999
208.837	89.4519
287.933	176.586
423.929	295.712
71.0611	288.991
88.8264	349.478
35.5306	503.178
106.592	769.829
65.1394	77.525
76.9829	457.01
76.9829	119.269
213.183	101.379
47.3741	235.225
313.853	577.919
94.7482	83.4885
47.3741	104.317
88.8264	434.403
124.357	288.991
71.0611	208.635
88.8264	349.478
112.513	160.602
53.2958	116.802
124.357	119.269
148.044	110.454
100.67	29.8173
88.8264	255.504
71.0611	153.408
35.5306	322.595
82.9047	165.681
94.7482	685.514
130.279	171.817
35.5306	232.773
65.1394	288.991
88.8264	104.317
53.2958	369.735
94.7482	41.7442
118.435	248.826
201.34	430.127
47.3741	356.199
71.0611	146.002
94.7482	160.602
124.357	95.4154
94.7482	203.455
88.8264	95.4154
94.7482	232.773
124.357	264.88
76.9829	208.693
94.7482	270.104
47.3741	401.506
94.7482	417.386
112.513	47.7077
65.1394	138.702
76.9829	189.803
106.592	189.803
124.357	216.72
94.7482	128.426
65.1394	321.204
76.9829	264.88
94.7482	270.104
153.966	272.906
124.357	226.303
59.2176	498.319
94.7482	483.892
53.2958	83.4885
65.1394	184.867
100.67	256.853
88.8264	202.758
124.357	160.602
106.592	47.7077
53.2958	214.685
100.67	166.977
82.9047	155.05
118.435	316.064
47.3741	146.002
65.1394	146.002
35.5306	77.525
76.9829	175.202
59.2176	153.302
56.039	211.703
93.3984	95.4154
74.7187	335.805
112.078	238.539
130.758	224.746
168.117	167.902
37.3593	219.003
348.687	119.269
174.344	277.404
118.305	113.306
87.1718	226.303
99.6249	155.05
193.023	248.203
105.852	160.602
80.9452	226.303
168.117	189.803
99.6249	211.703
93.3984	128.426
74.7187	481.599
80.9452	152.506
74.7187	125.233
74.7187	125.233
105.852	155.05
404.726	197.103
230.383	208.693
168.117	192.457
118.305	153.302
80.9452	131.402
87.1718	167.902
105.852	365.005
112.078	292.004
74.7187	292.004
56.039	160.602
93.3984	167.902
130.758	240.903
112.078	233.603
261.515	232.773
330.007	160.602
43.5859	155.05
105.852	189.803
80.9452	95.4154
112.078	313.904
49.8125	445.306
80.9452	167.902
87.1718	255.504
80.9452	204.403
62.2656	385.279
87.1718	182.503
93.3984	369.226
74.7187	321.066
74.7187	119.269
112.078	189.803
199.25	262.804
49.8125	146.002
74.7187	124.102
31.1328	204.403
43.5859	240.903
87.1718	138.702
74.7187	95.4154
80.9452	47.7077
74.7187	146.002
99.6249	277.404
448.312	143.123
43.5859	189.803
87.1718	264.88
448.312	489.626
330.007	116.802
80.9452	155.05
99.6249	160.602
37.3593	95.4154
93.3984	228.505
155.664	262.804
43.5859	160.602
80.9452	256.853
93.3984	759.442
80.9452	142.968
99.6249	240.903
74.7187	255.504
87.1718	83.4885
93.3984	160.602
41.022	65.5981
82.044	321.066
93.7646	71.5616
76.1838	59.6346
70.3235	315.874
105.485	182.503
117.206	411.133
187.529	110.454
111.346	441.815
87.9043	313.039
93.7646	175.202
76.1838	182.503
93.7646	321.066
93.7646	313.039
326.676	109.502
87.9043	219.003
82.044	329.093
99.6249	200.666
41.022	175.202
70.3235	197.103
58.6029	216.72
46.8823	505.679
35.1617	160.602
87.9043	226.303
164.088	240.8
304.735	197.103
246.132	182.503
29.3014	248.826
87.9043	456.399
82.044	225.45
99.6249	148.467
99.6249	307.932
87.9043	214.452
93.7646	120.973
70.3235	148.467
58.6029	362.919
35.1617	379.416
76.1838	164.963
87.9043	137.469
64.4632	186.958
76.1838	280.438
46.8823	313.43
93.7646	87.9804
82.044	681.848
99.6249	230.949
76.1838	357.421
87.9043	153.966
93.7646	472.895
64.4632	170.462
76.1838	549.878
82.044	318.929
134.787	197.103
70.3235	131.402
64.4632	357.705
46.8823	248.203
76.1838	277.404
82.044	240.8
99.6249	240.8
134.787	1845.01
146.507	152.506
82.044	224.746
76.1838	175.202
70.3235	240.903
46.8823	184.613
29.3014	248.203
76.1838	233.18
82.044	263.862
52.7426	175.202
70.3235	167.902
93.7646	175.202
76.1838	182.503
82.044	182.503
52.7426	305.013
64.4632	256.853
134.787	380.452
82.044	239.316
105.485	235.225
70.3235	196.362
134.787	240.903
99.6249	369.226
100.811	353.173
53.7658	319.088
87.3695	411.133
127.694	235.225
181.46	325.225
80.6487	355.906
73.928	165.681
67.2073	211.703
87.3695	248.203
53.7658	401.333
141.135	116.59
100.811	189.803
40.3244	189.803
154.577	240.8
87.3695	147.272
114.252	329.093
80.6487	409.359
80.6487	337.119
94.0902	377.253
60.4866	202.498
47.0451	305.013
127.694	263.862
161.298	337.119
188.18	216.72
80.6487	343.634
356.199	386.588
100.811	184.09
87.3695	1518.58
73.928	447.951
33.6036	423.406
141.135	152.506
100.811	255.388
87.3695	392.724
114.252	196.362
114.252	233.18
120.973	497.334
188.18	202.498
114.252	147.272
181.46	134.999
47.0451	343.634
80.6487	430.127
100.811	398.861
73.928	423.406
94.0902	85.9084
80.6487	257.725
147.856	294.543
100.811	312.952
188.18	92.0448
120.973	362.043
100.811	276.134
80.6487	153.408
40.3244	386.588
73.928	73.6358
40.3244	483.892
26.8829	380.452
65.5981	322.595
41.7442	153.408
53.6712	134.999
59.6346	257.725
47.7077	515.451
65.5981	141.135
71.5616	454.087
143.123	141.135
71.5616	276.134
137.16	177.953
17.8904	227.044
77.525	159.544
71.5616	618.052
137.469	134.999
65.5981	276.134
47.7077	159.544
71.5616	497.652
77.525	441.466
53.6712	79.7721
47.7077	134.999
53.6712	369.226
131.971	227.044
164.963	141.135
153.966	282.271
38.4914	386.588
357.421	564.541
68.3645
72.7394
54.6233
82.6372
83.9823
127.163
42.8637
123.839
42.3843
18.7392
81.7264
76.2562
57.2739
46.6274
98.7283
54.5271
28.7392
32.7282
18.9729
76.6538
161.726
68.6353
57.7383
73.6279
65.7284
92.6383
83.7627
71.8274
58.7392
65.3728
55.7294
83.7527
92.4364
103.826
28.7363
27.8738
32.7638
62.7383
73.9837
84.9737
65.8283
63.7264
59.7638
74.8272
31.7264
18.8693
65.2736
59.8375
89.2838
62.5375
53.7463
83.2734
89.8392
103.729
28.9484
64.7261
76.6251
92.8365
149.738
65.6254
55.6383
62.6382
42.7639
56.7361
48.8738
122.74
86.5473
81.0834
76.7363
69.9737
62.4637
98.7383
76.5383
79.7829
92.3093
108.534
93.6373
158.738
132.537
65.7253
56.6382
43.749
98.7351
108.537
28.6345
18.6259
59.6369
49.5779
83.8492
93.783
103.839
104.872
94.7392
168.274
58.2638
63.8473
37.8639
83.7494
59.7292
97.6393
73.5719
88.7362
79.3823
83.8202
67.9363
98.6382
109.628
89.7393
105.728
87.6382
104.363
76.5383
45.7319
82.9308
89.6484
67.8392
72.9841
32.8373
19.7392
25.7392
27.6384
28.6375
37.6281
62.8649
98.8393
47.8302
65.8739
86.9375
103.749
67.9373
73.6484
65.6382
47.8303
49.8274
87.7383
81.8285
63.9249
97.8492
65.6391
76.4374
82.7394
104.937
87.7292
68.6362
59.7393
109.638
29.6383
38.6739
58.8087
64.7393
89.6383
79.8383
29.7393
34.8763
148.729
66.8453
75.7492
83.9821
59.7392
109.739
78.7294
64.2361
92.3713
83.7192
79.2912
65.8301
59.7492
76.8391
83.6542
129.679
34.8722
69.6893
87.6342
98.6288
79.5268
109.628
38.681
69.7262
89.6382
92.7394
69.6886
87.4578
83.9983
92.7398
56.9827
63.8719
43.6819
28.7937
30.8357
41.6289
58.7392
79.9727
80.6258
84.7002
98.873
59.7379
69.6842
97.6376
59.8739
65.7392
103.649
89.7893
158.837
95.6277
76.8463
79.9287
48.8649
69.8937
57.8074
63.7653
59.6538
84.7639
68.7398
93.9838
86.6493
58.6387
59.4388
73.8018
81.0288
65.8003
74.6269
79.5277
82.5617
84.7297
132.895
69.6383
86.7692
84.9862
123.797
98.5279
109.728
78.5289
95.5378
74.7299
103.793
65.9739
75.379
76.6373
89.7538
93.874
76.9403
107.73
59.6862
69.7397
74.8737
89.4368
49.3899
54.8269
76.9615
97.5782
103.737
98.5284
37.8639
68.6537
98.5379
93.7496
118.528
89.5378
65.64
76.8946
38.7403
85.5389
97.8672
89.5388
149.64
67.5383
58.9285
64.6399
86.8395
95.6284
79.6453
95.7837
75.6285
84.7947
69.8368
103.648
62.794
76.8397
89.6383
103.729
67.7396
85.539
69.6288
83.8763
81.6288
76.7964
92.6399
98.9863
103.793
29.9639
78.8549
89.638
65.839
76.439
120.797
89.638
85.5284
104.628
98.6274
34.6391
79.8264
89.6285
149.795
84.6483
76.5389
59.6383
59.6346
77.525
101.379
59.6346
41.7442
83.4885
71.5616
166.977
59.6346
109.976
17.8904
17.8904
125.233
47.7077
53.6712

[truncated: 48 more sheets: Fig. 3E, Fig. 3F, Fig. 3G, Fig. 3H, Fig. 3I, Fig. 4A, Fig. 4C, Fig. 4E, Fig. 4G, Fig. 5A, Fig. 5B, Fig. 6B, Fig. 6C, Fig. 6D, Fig. 7A, Fig. 7B, Fig. 7C, Fig. 7D, Fig. 8A, Fig. 8B …]
